# Supplementary material for: Cross-comparison of strains used for mitochondrial imaging in Caenorhabditis elegans during aging
Source: Life Sci Alliance. 2025 Jun 3;8(8):e202403189. doi: 10.26508/lsa.202403189 (PMC12134471; doi:10.26508/lsa.202403189)
Supplement: Supplementary file 1 [file LSA-2024-03189_TableS1.xlsx]

## Sheet: Fig2
Fig	sample	RNAi	rep	day	Average JunctionPoints	Standard_Deviation	Average ObjectLength	Standard_Deviation	Objects	Standard_Deviation	MitochondrialFootprint	Standard_Deviation
Fig3A	col-19p::MLS::GFP	ev	1	1	466	16.7332	1.1972	0.0696434	476	87.0632	97.4594	8.25811
		fzo-1 100%			345	77.9102	1.017	0.118688	596.667	156.929	89.7517	10.1737
		drp-1 100%			333.333	72.0185	1.11267	0.156437	333.333	72.0185	68.8785	16.3729
		ev		5	538.333	64.3169	1.0085	0.0604343	521.667	82.3205	88.6055	9.54351
		fzo-1 100%			308.333	79.3515	0.862167	0.0290477	653.333	106.896	74.9823	7.07935
		drp-1 100%			152	82.8855	1.2346	0.3194	320	143.003	83.1122	22.0162
		ev		9	528.333	262.558	1.04183	0.0875338	583.333	122.42	87.3203	15.816
		fzo-1 100%			164	79.8749	1.0544	0.193428	378	159.28	66.7792	12.0537
		drp-1 100%			206.667	119.778	1.46967	0.0753729	216.667	23.3809	99.1213	13.1731
		ev		13	393.333	122.909	1.014	0.153476	595	138.094	78.2467	13.9892
		drp-1 100%			241.667	62.4233	1.21933	0.226353	241.667	62.4233	64.0368	11.9068
Fig3A	col-19p::MLS::GFP	ev	2	1	951.667	278.167	1.2625	0.0974879	283.333	94.5868	115.547	4.41681
		fzo-1 100%			978	335.365	1.1266	0.094161	354	176.862	111.536	8.94652
		drp-1 100%			288.333	70.5455	1.48783	0.135485	211.667	84.7152	112.867	7.27987
		ev		5	1348	258.592	0.976	0.0676757	474	124.419	117.527	10.3252
		fzo-1 100%			1023.33	118.94	1.04833	0.0314558	386.667	89.5917	114.839	8.48777
		drp-1 100%			955	224.21	1.07	0.0628363	341.667	77.3089	121.419	6.13739
		ev		9	956.667	277.681	1.08683	0.151115	373.333	134.412	117.076	6.02155
		fzo-1 100%			880	337.461	1.1125	0.101455	343.333	93.5236	115.144	10.9381
		drp-1 100%			193.333	115.873	1.5355	0.207286	198.333	43.5507	102.671	10.6882
		ev		13	1255	179.081	1.05017	0.0268583	358.333	75.7408	123.653	3.40034
		fzo-1 100%			810	268.998	1.13267	0.0647724	355	60.9098	119.071	5.49527
		drp-1 100%			374	166.973	1.6124	0.271187	146	68.775	99.9624	19.6193
Fig3A	col-19p::MLS::GFP	ev	3	1	966.667	344.248	1.26117	0.147649	290	57.9655	115.741	6.9268
		fzo-1 100%			1222	199.925	1.0576	0.0401784	366	206.228	113.405	5.56778
		drp-1 100%			361.667	90.8662	1.39717	0.239665	228.333	61.4546	109.858	16.124
		ev		5	1065	129.743	1.10225	0.110578	335	127.148	121.747	2.35054
		fzo-1 100%			1054	91.2688	1.153	0.0441305	238	97.8264	124.139	3.85762
		drp-1 100%			217.143	82.8079	1.45314	0.21257	201.429	76.4697	109.535	15.9873
		ev		9	1320	141.421	1.0815	0.00777817	395	49.4975	121.731	3.70595
		fzo-1 100%			400	155.563	1.2275	0.0657609	280	70.7107	115.581	6.48912
		drp-1 100%			310	63.7704	1.521	0.135769	170	34.641	115.009	7.27413
		ev		13	871.667	365.153	1.07283	0.113413	441.667	113.739	115.287	9.98111
		fzo-1 100%			668.333	91.5241	1.14033	0.030071	393.333	91.5787	115.29	7.5073
		drp-1 100%			281.667	79.0991	1.48267	0.15996	196.667	32.6599	109.436	10.2585
Fig3A	myo-3p::MLS::GFP	ev	1	1	271.667	191.355	1.89867	0.436302	405	93.3274	91.4257	12.4036
		fzo-1 100%			167.143	110.712	1.52143	0.400097	422.857	81.5913	70.7876	16.3653
		drp-1 100%			218	120.706	1.7288	0.174646	438	85.8487	87.8888	17.8286
		ev		5	258	63.7966	1.2424	0.159216	570	78.4219	67.4916	8.86098
		fzo-1 100%			192.857	167.403	0.974429	0.169105	598.571	43.3699	59.0831	16.7132
		drp-1 100%			218.333	209.037	1.29117	0.226197	391.667	102.648	62.2917	17.0595
		ev		9	183.333	119.61	1.36183	0.446054	521.667	86.5833	60.0598	8.50827
		fzo-1 100%			60	29.6648	0.900333	0.338982	565	104.642	42.1777	9.77254
		drp-1 100%			171.667	131.365	1.21383	0.230125	441.667	88.6378	54.8402	13.4237
		ev		13	271.667	191.355	1.89867	0.436302	405	93.3274	91.4257	12.4036
		fzo-1 100%			167.143	110.712	1.52143	0.400097	422.857	81.5913	70.7876	16.3653
		drp-1 100%			218	120.706	1.7288	0.174646	438	85.8487	87.8888	17.8286
Fig3A	myo-3p::MLS::GFP	ev	2	1	688	480.385	1.5242	0.234134	336	153.395	88.582	12.585
		fzo-1 100%			484	177.708	1.431	0.224859	380	95.1315	99.742	7.89568
		drp-1 100%			456.667	272.592	1.45917	0.150521	303.333	89.3682	106.095	9.32293
		ev		5	765	405.253	1.26583	0.160705	365	74.7663	111.047	9.13318
		fzo-1 100%			720	265.255	1.12333	0.0758832	440	80	100.981	6.13729
		drp-1 100%			600	147.241	1.38867	0.139311	321.667	97.4508	107.279	9.00449
		ev		9	746.667	284.441	1.18783	0.0716308	361.667	88.1854	101.847	14.6576
		fzo-1 100%			373.333	272.959	1.10033	0.230147	513.333	202.55	82.2395	23.7748
		drp-1 100%			436.667	145.831	1.38333	0.284929	353.333	149.622	95.3458	10.1655
		ev		13	576	325.085	1.645	0.128162	260	68.9202	106.192	16.0716
		fzo-1 100%			306	187.297	1.578	0.424903	378	113.666	88.6674	17.5566
		drp-1 100%			296	138.311	1.8374	0.280398	254	54.1295	85.2984	20.8856
Fig3A	myo-3p::MLS::GFP	ev	3	1	246.667	79.666	15.5503	2.02865	440	91.8695	8158	914.123
		fzo-1 100%			255	64.7302	11.8725	1.18553	493.333	79.9166	6767	926.462
		drp-1 100%			198.75	122.758	16.4623	2.08237	405	125.014	7406.75	1587.73
		ev		5	801.667	351.25	1.289	0.111642	303.333	62.5033	114.563	10.0542
		fzo-1 100%			572	306.871	1.2048	0.107125	348	135.904	94.2936	19.4454
		drp-1 100%			785	323.393	1.3642	0.183368	244	95.4754	116.001	8.56709
		ev		9	595.556	307.982	1.24378	0.133582	297.778	95.4958	96.5419	13.4935
		fzo-1 100%			756	406.3	1.2302	0.172885	292	75.9605	98.3216	9.62264
		drp-1 100%			241.667	68.2398	1.26117	0.167954	341.667	123.841	72.6042	13.4955
		ev		13	680	277.218	1.3222	0.131096	272	101.833	105.315	10.49
		fzo-1 100%			236.667	145.556	1.36617	0.30165	368.333	89.9815	71.499	20.1358
		drp-1 100%			403.75	315.003	1.5655	0.596198	335	88.4792	89.9947	22.7029
Fig3A	vha-6p::MLS::GFP	ev	1	1	460	183.303	0.981333	0.117411	436.667	180.093	56.4953	10.5056
		fzo-1 100%			360	NA	0.679	NA	430	NA	38.265	NA
		drp-1 100%			225	113.284	0.8695	0.177081	402.5	149.304	39.2563	8.39712
		ev		5	273.333	127.017	0.802333	0.150391	520	86.6025	34.775	18.1403
		fzo-1 100%			460	212.132	0.64675	0.0697633	695	142.945	39.0795	4.35165
		drp-1 100%			350	82.4621	0.91225	0.176642	252.5	60.208	47.63	10.8541
		ev		9	446	126.596	0.6962	0.122918	685	209.616	38.1895	8.94137
		fzo-1 100%			325.714	149.427	0.585857	0.0880879	777.143	135.242	32.8619	7.42997
		drp-1 100%			381.25	188.334	0.77625	0.124042	376.25	188.599	42.0029	11.2178
		ev		13	450	281.425	0.6435	0.0985173	602.5	95	34.2672	1.76775
		fzo-1 100%			435.714	373.312	0.557	0.097242	737.143	237.958	37.0374	14.2281
		drp-1 100%			358.333	247.662	0.587	0.132351	480	104.307	36.25	15.6962
Fig3A	vha-6p::MLS::GFP	ev	2	1	353.333	75.0555	0.815	0.276263	466.667	116.762	33.3353	9.77886
		fzo-1 100%			328.75	98.0434	0.811875	0.100746	406.25	78.365	43.1741	5.67724
		drp-1 100%			205.714	57.1131	0.925571	0.127039	295.714	109.827	39.9386	5.72846
		ev		5	680	127.671	0.726333	0.14167	700	334.066	54.2547	3.07524
		fzo-1 100%			420	115.326	3.031	4.17538	670	100	2027.41	3438.63
		drp-1 100%			236	99.3982	0.7458	0.129374	408	111.669	37.9152	4.88525
		ev		9	386	182.702	0.6896	0.0805655	556	76.0263	39.1338	6.75324
		fzo-1 100%			163.333	50.8593	0.618333	0.0887461	533.333	129.409	29.8253	7.22132
		drp-1 100%			275	63.6396	0.666	0.156978	370	14.1421	28.766	3.08157
Fig3A	vha-6p::MLS::GFP	ev	3	1	620	141.951	1.0818	0.146802	206	88.7694	70.869	7.40287
		fzo-1 100%			625	194.85	0.8795	0.094023	340	84.8528	68.5862	7.16288
		drp-1 100%			561.667	226.752	0.946833	0.0671637	278.333	103.037	64.2993	7.07796
		ev		5	681.429	192.91	0.958	0.131212	234.286	175.77	60.4003	10.3071
		fzo-1 100%			418.333	131.972	0.787	0.159521	486.667	133.217	40.5942	4.32579
		drp-1 100%			284	89.0505	0.9352	0.304875	252	81.3634	40.9358	6.70888
		ev		9	530	35.3553	0.8764	0.14732	358	165.288	57.9718	7.80738
		fzo-1 100%			445	51.9615	0.70625	0.145896	522.5	233.292	52.4085	10.1355
		drp-1 100%			396	165.469	0.8954	0.176684	300	63.2456	49.721	10.3204
Fig3B	col-19p::MLS::GFP	ev	1	1	1081.67	273.965	1081.67	273.965	268.333	77.3089	111.917	6.49836
		fzo-1 20%			1052	382.06	1.1662	0.034434	378	169.027	111.773	11.5989
		drp-1 20%			320	107.145	1.583	0.196202	198.333	66.458	110.174	3.04062
		ev		5	1310	365.787	1.01675	0.0681976	412.5	76.3217	115.046	6.08336
		fzo-1 20%			1071.67	359.745	0.998167	0.0497169	605	42.3084	107.79	5.80517
		drp-1 20%			370	123.774	1.20617	0.180474	333.333	90.2589	114.75	13.1842
		ev		9	1141.67	268.806	1.03817	0.0463354	368.333	24.0139	112.967	8.06213
		fzo-1 20%			686.667	128.478	1.05367	0.0290356	558.333	30.605	104.869	4.84146
		drp-1 20%			226	59.4138	1.303	0.081936	282	28.6356	101.188	3.22186
Fig3B	col-19p::MLS::GFP	ev	2	1	1160	246.577	1.1385	0.0184842	372.5	59.6518	118.982	6.26187
		fzo-1 20%			1085	296.226	1.22217	0.0920074	350	70.993	116.231	4.57012
		drp-1 20%			901.667	489.057	1.228	0.0846168	351.667	116.862	113.522	6.63889
		ev		5	1375	203.249	1.02817	0.0338905	481.667	90.8662	117.244	5.05968
		fzo-1 20%			1136.67	205.686	0.9875	0.0531968	518.333	90.6458	114.91	4.14092
		drp-1 20%			1081.67	400.321	1.038	0.0821535	585	86.6603	1.038	0.0821535
		ev		9	1196.67	210.776	0.962333	0.0574584	578.333	201.833	110.136	8.33529
		fzo-1 20%			1078.33	258.876	1.01733	0.0836102	528.333	175.319	113.133	14.1446
		drp-1 20%			838.333	393.62	838.333	393.62	635	221.517	97.9732	21.4234
Fig3B	col-19p::MLS::GFP	ev	3	1	1188.57	232.41	1.09171	0.0908638	400	111.803	111.893	7.65264
		fzo-1 20%			946.667	286.124	1.14133	0.0586606	450	72.111	108.255	9.79397
		drp-1 20%			773.333	373.934	1.3215	0.232338	303.333	46.3321	114.172	13.1433
		ev		5	1325	267.145	1.024	0.0894315	435	36.9685	118.456	6.14834
		fzo-1 20%			1108	398.271	1.0048	0.0555806	596	116.319	106.762	5.20417
		drp-1 20%			1325	267.145	1.024	0.0894315	435	36.9685	118.456	6.14834
		ev		9	1266	413.074	1.0518	0.0576645	340	36.7423	117.173	5.59661
		fzo-1 20%			1092	432.227	1.0396	0.0371658	440	94.6044	111.747	10.3828
		drp-1 20%			260	113.358	1.3396	0.329497	322	132.74	1.3396	0.329497
Fig3B	myo-3p::MLS::GFP	ev	1	1	133.333	73.3939	1.38766	0.459819	676.667	173.397	59.1488	5.67308
		fzo-1 20%			1020	170.587	0.851667	0.28803	920	488.672	94.4347	11.5153
		drp-1 20%			355	221.878	1.33167	0.176915	430	96.3328	85.3895	15.7248
		ev		5	628.333	386.338	1.36117	0.223134	445	68.3374	1.36117	0.223134
		fzo-1 20%			560	363.153	0.974333	0.0851461	530	155.82	84.4572	21.1875
		drp-1 20%			610	358.831	1.1575	0.15415	371.667	153.677	92.6858	16.6438
		ev		9	248.333	168.928	1.222	0.19322	445	105.214	73.9698	19.219
		fzo-1 20%			282	205.84	1.1968	0.247522	500	87.4643	73.4494	12.5324
		drp-1 20%			573.333	234.407	1.2595	0.0983153	355	102.518	94.4687	16.4063
Fig3B	myo-3p::MLS::GFP	ev	2	1	674.286	265.321	1.32614	0.191626	428.571	55.2052	87.4134	8.11554
		fzo-1 20%			560	272.764	1.3915	0.156704	383.333	68.6052	89.3438	9.29191
		drp-1 20%			463.333	218.235	1.35733	0.160367	445	70.3562	85.3058	13.59
		ev		5	748.333	220.129	1.16583	0.126345	436.667	109.484	99.3458	12.4392
		fzo-1 20%			520	174.126	1.09067	0.152572	503.333	87.5595	86.5518	12.6027
		drp-1 20%			583.333	370.117	1.28333	0.274155	431.667	139.056	90.1083	10.4149
		ev		9	648.333	197.729	1.12267	0.161464	496.667	171.425	88.691	4.84823
		fzo-1 20%			410	194.628	1.15883	0.179078	536.667	70.6163	79.6423	14.8026
		drp-1 20%			515	288.773	1.19117	0.0989857	318.333	102.648	94.3227	15.6446
Fig3B	myo-3p::MLS::GFP	ev	3	1	480	186.414	1.4786	0.176836	396	82.9458	94.1654	4.29179
		fzo-1 20%			418.571	179.298	1.57914	0.177644	338.571	100.901	91.715	18.475
		drp-1 20%			746	293.053	1.4304	0.165853	272	65.3452	96.4758	9.19043
		ev		5	661.667	402.563	1.22017	0.142441	445	39.8748	92.3177	17.1407
		fzo-1 20%			531.667	302.881	531.667	302.881	456.667	138.227	88.3528	16.1262
		drp-1 20%			750	163.554	1.1102	0.047903	472	77.9102	101.775	7.42044
		ev		9	560	235.23	1.19643	0.15595	400	121.792	99.7933	13.6115
		fzo-1 20%			565	221.337	1.1885	0.11662	411.667	98.2683	96.1253	7.68286
		drp-1 20%			335.714	115.16	1.36971	0.207597	382.857	128.545	88.3701	11.7917
Fig3B	vha-6p::MLS::GFP	ev	1	1	620	141.951	1.0818	0.146802	206	88.7694	70.869	7.40287
		fzo-1 20%			520	87.5595	1.18175	0.18868	190	83.2666	74.1227	7.43163
		drp-1 20%			387.5	236.696	1.0815	0.196524	217.5	46.4579	56.7447	15.3259
		ev		4	681.429	192.91	0.958	0.131212	234.286	175.77	60.4003	10.3071
		fzo-1 20%			588.333	274.257	0.8235	0.126818	310	135.794	53.5045	18.0479
		drp-1 20%			461.667	180.379	0.9185	0.181592	348.333	153.937	47.3265	8.57579
		ev		9	530	35.3553	0.8764	0.14732	358	165.288	57.9718	7.80738
		fzo-1 20%			384.286	76.7805	0.784286	0.153017	358.571	130.311	49.8817	11.0863
		drp-1 20%			486	128.569	0.8868	0.148257	270	76.4853	56.1272	8.50331
Fig3B	vha-6p::MLS::GFP	ev	2	1	460	148.549	1.1565	0.154963	210	46.9042	60.8335	8.5898
		fzo-1 20%			354.286	86.575	1.05586	0.207188	310	71.6473	59.0927
		drp-1 20%			591.667	151.712	1.08	0.108218	220	72.6636	67.1573	7.33906
		ev		5	558	99.8499	1.0492	0.0503359	212	23.8747	63.1632	10.0003
		fzo-1 20%			498.571	141.236	0.885286	0.119353	301.429	56.3999	51.5341	8.6606
		drp-1 20%			540	121.45	0.9744	0.165693	260	164.773	51.5976	8.52561
		ev		9	405	38.7298	0.80875	0.290071	412.5	172.119	0.80875	0.290071
		fzo-1 20%			515	194.91	0.792667	0.112461	393.333	158.703	48.9105	10.7538
		drp-1 20%			464.286	215.163	0.885714	0.146589	311.429	109.913	51.0154	13.5774

## Sheet: Fig3
Fig	sample	replicate	day	JunctionPoints_Average	Standard_Deviation	ObjectLength_Average	Standard_Deviation
Fig2A	col-19p::MLS::GFP	1	1	408	88.713
			5	380	76.1577
			9	340	157.353
			13	261.667	64.3169
	col-19p::MLS::GFP	2	1	768.333	140.06
			5	768	207.171
			9	699	265.6
			13	560	295.212
	col-19p::MLS::GFP	3	1	580	171.172
			5	661.667	148.515
			9	700	169.115
			13	550	180.665
Fig2A and B	myo-3p::MLS::GFP	1	1			1.77167	0.317874
	myo-3p::TOMM-20::mRFP		1			1.96729	0.593076
	myo-3p::GFP (mit)		1			1.41717	0.138409
	myo-3p::MLS::GFP		5			1.35729	0.156089
	myo-3p::TOMM-20::mRFP		5			1.37417	0.142514
	myo-3p::GFP (mit)		5			1.375	0.195693
	myo3-p::MLS::GFP		9			1.21583	0.144891
	myo-3p::TOMM-20::mRFP		9			1.1602	0.264651
	myo-3p::GFP (mit)		9			1.328	0.173785
	myo-3p::MLS::GFP		13			1.90383	0.760708
	myo-3p::TOMM-20::mRFP		13			1.90383	0.760708
	myo-3p::GFP (mit)		13			1.359	0.47289
	myo-3p::MLS::GFP	2	1			1.6202	0.388573
	myo-3p::TOMM-20::mRFP		1			2.27617	0.485986
	myo-3p::GFP (mit)		1			1.809	0.306346
	myo-3p::MLS::GFP		5			1.38783	0.0603404
	myo-3p::TOMM-20::mRFP		5			1.38783	0.0603404
	myo-3p::GFP (mit)		5			1.395	0.329089
	myo3-p::MLS::GFP		9			1.4184	0.394161
	myo-3p::TOMM-20::mRFP		9			1.35017	0.196445
	myo-3p::GFP (mit)		9			1.60883	0.356443
	myo-3p::MLS::GFP		13			1.40017	0.255555
	myo-3p::TOMM-20::mRFP		13			1.546	0.216088
	myo-3p::GFP (mit)		13			1.54563	0.235515
	myo-3p::MLS::GFP	3	1			1.5505	0.184281
	myo-3p::TOMM-20::mRFP		1			2.25917	0.357565
	myo-3p::GFP (mit)		1			1.5115	0.417196
	myo-3p::MLS::GFP		5			1.31457	0.162226
	myo-3p::TOMM-20::mRFP		5			1.61757	0.359975
	myo-3p::GFP (mit)		5			1.24383	0.149621
	myo3-p::MLS::GFP		9			1.68333	0.554894
	myo-3p::TOMM-20::mRFP		9			1.43229	0.443997
	myo-3p::GFP (mit)		9			1.3185	0.0976171
	myo-3p::MLS::GFP		13			1.4835	0.49729
	myo-3p::TOMM-20::mRFP		13			1.66467	0.238751
	myo-3p::GFP (mit)		13			1.286	0.23833
Fig2A and C	ges-1p::MLS::GFP	1	1			0.7926	0.128224
	vha-6p::MLS::GFP		1			1.083	0.123804
	ges-1p::MLS::GFP		5			0.696667	0.0971713
	vha-6p::MLS::GFP		5			1.0105	0.202553
	ges-1p::MLS::GFP		9			0.6275	0.155964
	vha-6p::MLS::GFP		9			0.8158	0.162734
	ges-1p::MLS::GFP		13			0.596167	0.133727
	vha-6p::MLS::GFP		13			0.749857	0.0468096
	ges-1p::MLS::GFP	2	1			0.719857	0.088633
	vha-6p::MLS::GFP		1			0.991167	0.0866935
	ges-1p::MLS::GFP		9			0.875571	0.104516
	vha-6p::MLS::GFP		9			0.923222	0.114107
	ges-1p::MLS::GFP		13			0.703714	0.0933447
	vha-6p::MLS::GFP		13			0.8815	0.132491
	ges-1p::MLS::GFP	3	1			0.790667	0.0630106
	vha-6p::MLS::GFP		1			0.886167	0.139144
	ges-1p::MLS::GFP		5			0.816429	0.247497
	vha-6p::MLS::GFP		5			1.0122	0.161882
	ges-1p::MLS::GFP		9			0.603667	0.130858
	vha-6p::MLS::GFP		9			0.847143	0.0656288
	ges-1p::MLS::GFP		13			0.6475	0.232271
	vha-6p::MLS::GFP		13			0.9414	0.194921

## Sheet: Fig4
Fig	sample	FUDR	rep	day	JunctionPoints_Average	Standard_Deviation	ObjectLength_Average	Standard_Deviation
Fig4C	col-19p::MLS::GFP	Yes	2	1	608.333	66.7583
				5	596.667	179.072
				9	621.667	120.899
				13	523.333	192.111
		No		1	608.333	66.7583
				5	832.857	234.002
				9	720	122.311
				13	378.333	282.801
Fig4C	col-19p::MLS::GFP	Yes	1	1	580	125.3
				5	686.667	59.8888
				9	625	248.576
				13	546.667	82.1381
		No		1	515	82.8855
				5	690	295.042
				9	1050	287.576
				13	890	313.305
Fig4C	col-19p::MLS::GFP	Yes	3	1	577.778	166.416
				5	630	96.5401
				9	608.333	139.63
		No		1	577.778	166.416
				5	690	293.666
				9	425.714	267.199
Fig4A	myo-3p::MLS::GFP	Yes	1	1			1.89733	0.334109
				5			1.3098	0.140733
				9			1.40667	0.353083
				13			1.22117	0.320644
		No		1			1.69071	0.266268
				5			1.24257	0.233651
				9			1.37971	0.250399
				13			1.23933	0.262004
Fig4A	myo-3p::MLS::GFP	Yes	2	1			1.57188	0.235497
				5			1.25642	0.114158
				9			1.33188	0.371736
				13			1.0965	0.227747
		No		1			1.57188	0.235497
				5			1.4582	0.290614
				9			1.48383	0.32389
				13			1.28471	0.503867
Fig4A	myo-3p::MLS::GFP	Yes	3	1			1.88571	0.312437
				5			1.26183	0.097725
				9			1.277	0.170694
				13			1.6	0.1915
		No		1			1.88571	0.312437
				5			1.2826	0.182555
				9			1.516	0.257254
				13			1.30667	0.238008
Fig4B	vha-6p::MLS::GFP	Yes	1	1			0.801833	0.175949
				5			0.9224	0.128319
				9			0.745167	0.106667
				13			1.76278	3.28631
		No		1			0.906333	0.134447
				5			0.8615	0.130541
				9			0.696	0.0402823
				13			0.688	0.0818932
Fig4B	vha-6p::MLS::GFP	Yes	2	1			1.30025	0.221457
				5			1.10973	0.172567
				9			0.91989	0.179017
				13			0.840043	0.164774
		No		1			1.30025	0.221457
				5			0.90668	0.109904
				9			0.908818	0.20418
				13			0.804092	0.162908
Fig4B	vha-6p::MLS::GFP	Yes	3	1			0.974	0.169319
				5			0.923857	0.0676497
				9			1.0126	0.156164
				13			0.716	0.163799
		No		1			0.98325	0.169018
				5			0.98175	0.131244
				9			0.863833	0.100247
				13			0.759	0.143499
Fig4C	glp-4 (bn2); col-19p::MLS::GFP	No	1	1	630	217.532
				5	776	360.042
				9	464	221.766
				13	138.333	172.211
Fig4C	glp-4 (bn2); col-19p::MLS::GFP	No	2	1	647.5	67.0199
				5	604	226.34
				9	384	348.54
				13	232.5	225.74
Fig4C	glp-4 (bn2); col-19p::MLS::GFP	No	3	1	NA	NA
				5	391.818	136.881
				9	127.5	95.3502
Fig4A	glp-4 (bn2); myo-3p::MLS::GFP	No	1	1			1.25756	0.183633
				5			1.08175	0.201204
				9			2.0675	0.369311
				13			2.3148	0.661977
Fig4A	glp-4 (bn2); myo-3p::MLS::GFP	No	2	1			1.85525	0.361743
				5			2.1178	0.391582
				9			1.59383	0.355046
				13			1.9238	0.656281
Fig4A	glp-4 (bn2); myo-3p::MLS::GFP	No	3	1			1.49217	0.226625
				5			1.823	0.162275
				9			1.7874	0.25949
				13			1.34617	0.298607
Fig4B	glp-4 (bn2); vha-6p::MLS::GFP	No	1	1			1.58033	0.139166
				5			1.35625	0.147358
				9			1.3356	0.144355
				13			1.4528	0.110875
Fig4B	glp-4 (bn2); vha-6p::MLS::GFP	No	2	1			1.5202	0.0805338
				5			1.5288	0.151762
				9			1.3736	0.109801
				13			1.2778	0.183347
Fig4B	glp-4 (bn2); vha-6p::MLS::GFP	No	3	1			1.55967	0.076078
				5			1.2965	0.158688
				9			1.3214	0.13921
				13			0.8258	0.177387

## Sheet: Fig5
Fig	sample	Food source	rep	days	ObjectLength_Average	Standard_Deviation	JunctionPoints_Average	Standard_Deviation
Fig5A	col-19p::MLS::GFP	ev	1	1	1.464	0.0908229	360	156.844
		ev+adoCbl		1	1.30675	0.0947536	422.5	122.577
		OP50		1	1.4138	0.122645	342	104.259
		OP50+adoCbl		1	1.4368	0.0969211	568	251.933
Fig5B		ev		5	1.1848	0.0951418	706	211.618
		ev+adoCbl		5	1.21167	0.145139	761.667	161.792
		OP50		5	1.26433	0.192613	715	102.127
		OP50+adoCbl		5	1.0998	0.0497112	910	196.596
Fig5C		ev		9	1.20767	0.0673399	575	172.829
		ev+adoCbl		9	1.18083	0.115441	736.667	197.248
		OP50		9	1.15883	0.0815804	615	150.698
		OP50+adoCbl		9	1.15314	0.082568	780	158.535
Fig5A	col-19p::MLS::GFP	ev	2	1	1.55467	0.185209	423.333	115.902
		ev+adoCbl		1	1.20675	0.161547	345	43.589
		OP50		1	1.2215	0.133053	272.5	56.1991
		OP50+adoCbl		1	1.02175	0.355266	380	249.933
Fig5B		ev		5	1.266	0.403647	796.667	226.789
		ev+adoCbl		5	1.1136	0.0987259	664	377.068
		OP50		5	1.2	0.063314	490	221.961
		OP50+adoCbl		5	1.0936	0.157375	598	182.264
Fig5C		ev		9	1.31067	0.280029	480	195.192
		ev+adoCbl		9	0.972		700
		OP50		9	0.999	0.0138564	470	205.183
		OP50+adoCbl		9	1.0854	0.0754142	626	186.226
Fig5A	col-19p::MLS::GFP	ev	3	1	1.42143	0.0942795	292.857	126.848
		ev+adoCbl		1	1.44657	0.216018	780	185.113
		OP50		1	1.41033	0.255499	496.667	272.152
		OP50+adoCbl		1	1.37333	0.250252	640	240.832
Fig5B		ev		5	1.34983	0.121468	890	249.88
		ev+adoCbl		5	1.0688	0.0725651	450	107.005
		OP50		5	1.16017	0.122954	738.333	250.872
		OP50+adoCbl		5	1.0588	0.104977	742	218.563
Fig5C		ev		9	1.16271	0.1441	650	182.026
		ev+adoCbl		9	1.32986	0.155295	671.429	211.063
		OP50		9	1.18317	0.142234	370	214.849
		OP50+adoCbl		9	1.13043	0.11273	905.714	130.876
Fig5A	myo-3p::MLS::GFP	ev	1	1	2.3285	0.402344	105	77.7817
		ev+adoCbl		1	1.17725	0.211107	157.5	91.7878
		OP50		1	1.724	0.124964	126.667	106.927
		OP50+adoCbl		1	1.6715	0.557808	200	207.051
Fig5B		ev		5	1.20343	0.11659	380	190.788
		ev+adoCbl		5	1.2236	0.155593	352.857	145.455
		OP50		5	1.2904	0.143739	216	198.57
		OP50+adoCbl		5	1.21829	0.150662	374.286	179.43
Fig5C		ev		9	1.1558	0.167339	246	46.6905
		ev+adoCbl		9	1.2796	0.336081	228	71.9027
		OP50		9	1.3755	0.292295	265	91.1592
		OP50+adoCbl		9	1.1802	0.112926	314	63.4823
Fig5A	myo-3p::MLS::GFP	ev	2	1	2.2858	0.354063	122	115.412
		ev+adoCbl		1	1.55986	0.374664	264.286	102.446
		OP50		1	1.87283	0.333447	111.667	73.0525
		OP50+adoCbl		1	1.6085	0.274705	258.333	82.805
Fig5B		ev		5	1.444	0.313633	290	145.465
		ev+adoCbl		5	1.29971	0.191495	368.571	144.502
		OP50		5	1.61183	0.238574	245	111.848
		OP50+adoCbl		5	1.302	0.231679	266	68.4105
Fig5C		ev		9	1.384	0.246872	336.667	117.246
		ev+adoCbl		9	1.7975	0.651701	195	115.369
		OP50		9	2.12829	0.819159	130	77.2442
		OP50+adoCbl		9	1.444	0.322116	256.667	72.3418
Fig5A	myo-3p::MLS::GFP	ev	3	1	1.65267	0.193543	216.667	110.03
		ev+adoCbl		1	1.36229	0.166034	432.857	155.64
		OP50		1	1.545	0.550832	414.286	301.82
		OP50+adoCbl		1	2.34543	0.280949	150	80.4156
Fig5B		ev		5	1.54283	0.265966	391.667	195.798
		ev+adoCbl		5	1.1292	0.138048	376	61.887
		OP50		5	1.46633	0.147294	290	106.395
		OP50+adoCbl		5	1.36814	0.231078	344.286	106.592
Fig5C		ev		10	1.5446	0.246595	234	136.125
		ev+adoCbl		10	1.45067	0.226772	366.667	88.2421
		OP50		10	1.84633	0.52084	201.667	146.208
		OP50+adoCbl		10	1.28429	0.140426	331.429	69.3851
Fig5A	vha-6p::MLS::GFP	ev	1	1	1.13	0.184235	484	123.814
		ev+adoCbl		1	0.92925	0.165327	605	189.824
		OP50		1	1.06583	0.209007	670	160
		OP50+adoCbl		1	1.03383	0.161704	600	209.284
Fig5B		ev		5	0.9398	0.0665147	514	33.6155
		ev+adoCbl		5	1.0448	0.0753074	406	51.2835
		OP50		5	0.960833	0.101444	563.333	117.757
		OP50+adoCbl		5	1.0146	0.106185	536	133.529
Fig5C		ev		9	1.0572	0.0984617	498	102.811
		ev+adoCbl		9	1.06417	0.201703	496.667	140.238
		OP50		9	0.93625	0.147541	550	426.458
		OP50+adoCbl		9	0.92275	0.0753369	661.25	247.758
Fig5A	vha-6p::MLS::GFP	ev	2	1	1.144	0.133112	535	108.766
		ev+adoCbl		1	1.07714	0.111375	558.571	149.603
		OP50		1	1.06514	0.129474	618.571	87.2599
		OP50+adoCbl		1	1.0845	0.11457	587.5	118.708
Fig5B		ev		5	1.078	0.120733	436	181.604
		ev+adoCbl		5	0.9586	0.0898348	538	107.796
		OP50		5	1.13617	0.166529	460	209.476
		OP50+adoCbl		5	1.04267	0.294485	533.333	200.333
Fig5C		ev		9	0.8832	0.0976816	756	202.929
		ev+adoCbl		9	0.9018	0.172468	800	230.543
		OP50		9	0.93475	0.194459	490	212.132
		OP50+adoCbl		9	0.823167	0.142606	733.333	93.0949
Fig5A	vha-6p::MLS::GFP	ev	3	1	1.21667	0.166653	503.333	80.9115
		ev+adoCbl		1	1.06457	0.114452	435.714	82.2308
		OP50		1	1.07457	0.106536	614.286	87.1507
		OP50+adoCbl		1	1.01425	0.100881	662.5	98.4463
Fig5B		ev		5	1.0486	0.129411	524	130.499
		ev+adoCbl		5	0.9652	0.0995123	506	98.1326
		OP50		5	1.12467	0.14938	415	178.969
		OP50+adoCbl		5	1.06375	0.251719	562.5	168.201
Fig5C		ev		9	0.9366	0.143742	764	288.062
		ev+adoCbl		9	0.8525	0.202772	748.333	163.636
		OP50		9	0.9854	0.229334	544	240.062
		OP50+adoCbl		9	0.87	0.169701	578.333	119.736

## Sheet: FigS1
Fig	sample	rep	day	ObjectLength_Average	Standard_Deviation
FigS1C	myo-3p::MLS::mRuby	1	1	1.62617	0.284803
			5	1.24933	0.126863
			9	1.4145	0.180009
			13	1.485	0.14786
	myo-3p::MLS::mRuby	2	1	1.323	0.275636
			5	1.38767	0.101785
			9	1.65029	0.334069
	myo-3p::MLS::mRuby	3	1	1.267	0.294566
			5	1.24914	0.15968
			9	1.43371	0.303279
			13	1.59862	0.228239

## Sheet: FigS2
Fig	sample	FUDR	rep	day	JunctionPoints_Average	Standard_Deviation	ObjectLength_Average	Standard_Deviation
FigS2A	myo-3p::MLS::GFP (manually picked)	Yes		1			2.1728	0.273736
				5			1.38186	0.193572
				9			1.38233	0.199184
				13			1.57286	0.895837
FigS2B	vha-6p::MLS::GFP (manual picking)	Yes		1			0.898167	0.149168
				5			0.865	0.154979
				9			0.873	0.0530848
				13			0.835	0.196601
FigS2C	col-19p::MLS::GFP (manually picked)	Yes		1	656.667	113.608
				5	495	159.217
				9	495.714	128.434
				13	518.333	263.015
