# Supplementary material for: Cross-comparison of strains used for mitochondrial imaging in Caenorhabditis elegans during aging
Source: Life Sci Alliance. 2025 Jun 3;8(8):e202403189. doi: 10.26508/lsa.202403189 (PMC12134471; doi:10.26508/lsa.202403189)
Supplement: Supplementary file 2 [file LSA-2024-03189_TableS2.xlsx]

## Sheet: Fig2
Fig	sample	replicate	day	JunctionPoints_Average	Standard_Deviation	ObjectLength_Average	Standard_Deviation
Fig2A	col-19p::MLS::GFP	1	1	408	88.713
			5	380	76.1577
			9	340	157.353
			13	261.667	64.3169
	col-19p::MLS::GFP	2	1	768.333	140.06
			5	768	207.171
			9	699	265.6
			13	560	295.212
	col-19p::MLS::GFP	3	1	580	171.172
			5	661.667	148.515
			9	700	169.115
			13	550	180.665
Fig2A and B	myo-3p::MLS::GFP	1	1			1.77167	0.317874
	myo-3p::TOMM-20::mRFP		1			1.96729	0.593076
	myo-3p::GFP (mit)		1			1.41717	0.138409
	myo-3p::MLS::GFP		5			1.35729	0.156089
	myo-3p::TOMM-20::mRFP		5			1.37417	0.142514
	myo-3p::GFP (mit)		5			1.375	0.195693
	myo3-p::MLS::GFP		9			1.21583	0.144891
	myo-3p::TOMM-20::mRFP		9			1.1602	0.264651
	myo-3p::GFP (mit)		9			1.328	0.173785
	myo-3p::MLS::GFP		13			1.90383	0.760708
	myo-3p::TOMM-20::mRFP		13			1.90383	0.760708
	myo-3p::GFP (mit)		13			1.359	0.47289
	myo-3p::MLS::GFP	2	1			1.6202	0.388573
	myo-3p::TOMM-20::mRFP		1			2.27617	0.485986
	myo-3p::GFP (mit)		1			1.809	0.306346
	myo-3p::MLS::GFP		5			1.38783	0.0603404
	myo-3p::TOMM-20::mRFP		5			1.38783	0.0603404
	myo-3p::GFP (mit)		5			1.395	0.329089
	myo3-p::MLS::GFP		9			1.4184	0.394161
	myo-3p::TOMM-20::mRFP		9			1.35017	0.196445
	myo-3p::GFP (mit)		9			1.60883	0.356443
	myo-3p::MLS::GFP		13			1.40017	0.255555
	myo-3p::TOMM-20::mRFP		13			1.546	0.216088
	myo-3p::GFP (mit)		13			1.54563	0.235515
	myo-3p::MLS::GFP	3	1			1.5505	0.184281
	myo-3p::TOMM-20::mRFP		1			2.25917	0.357565
	myo-3p::GFP (mit)		1			1.5115	0.417196
	myo-3p::MLS::GFP		5			1.31457	0.162226
	myo-3p::TOMM-20::mRFP		5			1.61757	0.359975
	myo-3p::GFP (mit)		5			1.24383	0.149621
	myo3-p::MLS::GFP		9			1.68333	0.554894
	myo-3p::TOMM-20::mRFP		9			1.43229	0.443997
	myo-3p::GFP (mit)		9			1.3185	0.0976171
	myo-3p::MLS::GFP		13			1.4835	0.49729
	myo-3p::TOMM-20::mRFP		13			1.66467	0.238751
	myo-3p::GFP (mit)		13			1.286	0.23833
Fig2A and C	ges-1p::MLS::GFP	1	1			0.7926	0.128224
	vha-6p::MLS::GFP		1			1.083	0.123804
	ges-1p::MLS::GFP		5			0.696667	0.0971713
	vha-6p::MLS::GFP		5			1.0105	0.202553
	ges-1p::MLS::GFP		9			0.6275	0.155964
	vha-6p::MLS::GFP		9			0.8158	0.162734
	ges-1p::MLS::GFP		13			0.596167	0.133727
	vha-6p::MLS::GFP		13			0.749857	0.0468096
	ges-1p::MLS::GFP	2	1			0.719857	0.088633
	vha-6p::MLS::GFP		1			0.991167	0.0866935
	ges-1p::MLS::GFP		9			0.875571	0.104516
	vha-6p::MLS::GFP		9			0.923222	0.114107
	ges-1p::MLS::GFP		13			0.703714	0.0933447
	vha-6p::MLS::GFP		13			0.8815	0.132491
	ges-1p::MLS::GFP	3	1			0.790667	0.0630106
	vha-6p::MLS::GFP		1			0.886167	0.139144
	ges-1p::MLS::GFP		5			0.816429	0.247497
	vha-6p::MLS::GFP		5			1.0122	0.161882
	ges-1p::MLS::GFP		9			0.603667	0.130858
	vha-6p::MLS::GFP		9			0.847143	0.0656288
	ges-1p::MLS::GFP		13			0.6475	0.232271
	vha-6p::MLS::GFP		13			0.9414	0.194921

## Sheet: Fig4
Fig	sample	FUDR	rep	day	JunctionPoints_Average	Standard_Deviation	ObjectLength_Average	Standard_Deviation
Fig4C	col-19p::MLS::GFP	Yes	2	1	608.333	66.7583
				5	596.667	179.072
				9	621.667	120.899
				13	523.333	192.111
		No		1	608.333	66.7583
				5	832.857	234.002
				9	720	122.311
				13	378.333	282.801
Fig4C	col-19p::MLS::GFP	Yes	1	1	580	125.3
				5	686.667	59.8888
				9	625	248.576
				13	546.667	82.1381
		No		1	515	82.8855
				5	690	295.042
				9	1050	287.576
				13	890	313.305
Fig4C	col-19p::MLS::GFP	Yes	3	1	577.778	166.416
				5	630	96.5401
				9	608.333	139.63
		No		1	577.778	166.416
				5	690	293.666
				9	425.714	267.199
Fig4A	myo-3p::MLS::GFP	Yes	1	1			1.89733	0.334109
				5			1.3098	0.140733
				9			1.40667	0.353083
				13			1.22117	0.320644
		No		1			1.69071	0.266268
				5			1.24257	0.233651
				9			1.37971	0.250399
				13			1.23933	0.262004
Fig4A	myo-3p::MLS::GFP	Yes	2	1			1.57188	0.235497
				5			1.25642	0.114158
				9			1.33188	0.371736
				13			1.0965	0.227747
		No		1			1.57188	0.235497
				5			1.4582	0.290614
				9			1.48383	0.32389
				13			1.28471	0.503867
Fig4A	myo-3p::MLS::GFP	Yes	3	1			1.88571	0.312437
				5			1.26183	0.097725
				9			1.277	0.170694
				13			1.6	0.1915
		No		1			1.88571	0.312437
				5			1.2826	0.182555
				9			1.516	0.257254
				13			1.30667	0.238008
Fig4B	vha-6p::MLS::GFP	Yes	1	1			0.801833	0.175949
				5			0.9224	0.128319
				9			0.745167	0.106667
				13			1.76278	3.28631
		No		1			0.906333	0.134447
				5			0.8615	0.130541
				9			0.696	0.0402823
				13			0.688	0.0818932
Fig4B	vha-6p::MLS::GFP	Yes	1	1			1.30025	0.221457
				5			1.10973	0.172567
				9			0.91989	0.179017
				13			0.840043	0.164774
		No		1			1.30025	0.221457
				5			0.90668	0.109904
				9			0.908818	0.20418
				13			0.804092	0.162908
Fig4B	vha-6p::MLS::GFP	Yes	1	1			0.974	0.169319
				5			0.923857	0.0676497
				9			1.0126	0.156164
				13			0.716	0.163799
		No		1			0.98325	0.169018
				5			0.98175	0.131244
				9			0.863833	0.100247
				13			0.759	0.143499
Fig4C	glp-4 (bn2); col-19p::MLS::GFP	No	1	1	630	217.532
				5	776	360.042
				9	464	221.766
				13	138.333	172.211
Fig4C	glp-4 (bn2); col-19p::MLS::GFP	No	2	1	647.5	67.0199
				5	604	226.34
				9	384	348.54
				13	232.5	225.74
Fig4C	glp-4 (bn2); col-19p::MLS::GFP	No	3	1	NA	NA
				5	391.818	136.881
				9	127.5	95.3502
Fig4A	glp-4 (bn2); myo-3p::MLS::GFP	No	1	1			1.25756	0.183633
				5			1.08175	0.201204
				9			2.0675	0.369311
				13			2.3148	0.661977
Fig4A	glp-4 (bn2); myo-3p::MLS::GFP	No	2	1			1.85525	0.361743
				5			2.1178	0.391582
				9			1.59383	0.355046
				13			1.9238	0.656281
Fig4A	glp-4 (bn2); myo-3p::MLS::GFP	No	3	1			1.49217	0.226625
				5			1.823	0.162275
				9			1.7874	0.25949
				13			1.34617	0.298607
Fig4B	glp-4 (bn2); vha-6p::MLS::GFP	No	1	1			1.58033	0.139166
				5			1.35625	0.147358
				9			1.3356	0.144355
				13			1.4528	0.110875
Fig4B	glp-4 (bn2); vha-6p::MLS::GFP	No	2	1			1.5202	0.0805338
				5			1.5288	0.151762
				9			1.3736	0.109801
				13			1.2778	0.183347
Fig4B	glp-4 (bn2); vha-6p::MLS::GFP	No	3	1			1.55967	0.076078
				5			1.2965	0.158688
				9			1.3214	0.13921
				13			0.8258	0.177387

## Sheet: Fig5
Fig	sample	Food source	rep	days	ObjectLength_Average	Standard_Deviation	JunctionPoints_Average	Standard_Deviation
Fig5A	col-19p::MLS::GFP	ev	1	1	1.464	0.0908229	360	156.844
		ev+adoCbl		1	1.30675	0.0947536	422.5	122.577
		OP50		1	1.4138	0.122645	342	104.259
		OP50+adoCbl		1	1.4368	0.0969211	568	251.933
Fig5B		ev		5	1.1848	0.0951418	706	211.618
		ev+adoCbl		5	1.21167	0.145139	761.667	161.792
		OP50		5	1.26433	0.192613	715	102.127
		OP50+adoCbl		5	1.0998	0.0497112	910	196.596
Fig5C		ev		9	1.20767	0.0673399	575	172.829
		ev+adoCbl		9	1.18083	0.115441	736.667	197.248
		OP50		9	1.15883	0.0815804	615	150.698
		OP50+adoCbl		9	1.15314	0.082568	780	158.535
Fig5A	col-19p::MLS::GFP	ev	2	1	1.55467	0.185209	423.333	115.902
		ev+adoCbl		1	1.20675	0.161547	345	43.589
		OP50		1	1.2215	0.133053	272.5	56.1991
		OP50+adoCbl		1	1.02175	0.355266	380	249.933
Fig5B		ev		5	1.266	0.403647	796.667	226.789
		ev+adoCbl		5	1.1136	0.0987259	664	377.068
		OP50		5	1.2	0.063314	490	221.961
		OP50+adoCbl		5	1.0936	0.157375	598	182.264
Fig5C		ev		9	1.31067	0.280029	480	195.192
		ev+adoCbl		9	0.972		700
		OP50		9	0.999	0.0138564	470	205.183
		OP50+adoCbl		9	1.0854	0.0754142	626	186.226
Fig5A	col-19p::MLS::GFP	ev	3	1	1.42143	0.0942795	292.857	126.848
		ev+adoCbl		1	1.44657	0.216018	780	185.113
		OP50		1	1.41033	0.255499	496.667	272.152
		OP50+adoCbl		1	1.37333	0.250252	640	240.832
Fig5B		ev		5	1.34983	0.121468	890	249.88
		ev+adoCbl		5	1.0688	0.0725651	450	107.005
		OP50		5	1.16017	0.122954	738.333	250.872
		OP50+adoCbl		5	1.0588	0.104977	742	218.563
Fig5C		ev		9	1.16271	0.1441	650	182.026
		ev+adoCbl		9	1.32986	0.155295	671.429	211.063
		OP50		9	1.18317	0.142234	370	214.849
		OP50+adoCbl		9	1.13043	0.11273	905.714	130.876
Fig5A	myo-3p::MLS::GFP	ev	1	1	2.3285	0.402344	105	77.7817
		ev+adoCbl		1	1.17725	0.211107	157.5	91.7878
		OP50		1	1.724	0.124964	126.667	106.927
		OP50+adoCbl		1	1.6715	0.557808	200	207.051
Fig5B		ev		5	1.20343	0.11659	380	190.788
		ev+adoCbl		5	1.2236	0.155593	352.857	145.455
		OP50		5	1.2904	0.143739	216	198.57
		OP50+adoCbl		5	1.21829	0.150662	374.286	179.43
Fig5C		ev		9	1.1558	0.167339	246	46.6905
		ev+adoCbl		9	1.2796	0.336081	228	71.9027
		OP50		9	1.3755	0.292295	265	91.1592
		OP50+adoCbl		9	1.1802	0.112926	314	63.4823
Fig5A	myo-3p::MLS::GFP	ev	2	1	2.2858	0.354063	122	115.412
		ev+adoCbl		1	1.55986	0.374664	264.286	102.446
		OP50		1	1.87283	0.333447	111.667	73.0525
		OP50+adoCbl		1	1.6085	0.274705	258.333	82.805
Fig5B		ev		5	1.444	0.313633	290	145.465
		ev+adoCbl		5	1.29971	0.191495	368.571	144.502
		OP50		5	1.61183	0.238574	245	111.848
		OP50+adoCbl		5	1.302	0.231679	266	68.4105
Fig5C		ev		9	1.384	0.246872	336.667	117.246
		ev+adoCbl		9	1.7975	0.651701	195	115.369
		OP50		9	2.12829	0.819159	130	77.2442
		OP50+adoCbl		9	1.444	0.322116	256.667	72.3418
Fig5A	myo-3p::MLS::GFP	ev	3	1	1.65267	0.193543	216.667	110.03
		ev+adoCbl		1	1.36229	0.166034	432.857	155.64
		OP50		1	1.545	0.550832	414.286	301.82
		OP50+adoCbl		1	2.34543	0.280949	150	80.4156
Fig5B		ev		5	1.54283	0.265966	391.667	195.798
		ev+adoCbl		5	1.1292	0.138048	376	61.887
		OP50		5	1.46633	0.147294	290	106.395
		OP50+adoCbl		5	1.36814	0.231078	344.286	106.592
Fig5C		ev		10	1.5446	0.246595	234	136.125
		ev+adoCbl		10	1.45067	0.226772	366.667	88.2421
		OP50		10	1.84633	0.52084	201.667	146.208
		OP50+adoCbl		10	1.28429	0.140426	331.429	69.3851
Fig5A	vha-6p::MLS::GFP	ev	1	1	1.13	0.184235	484	123.814
		ev+adoCbl		1	0.92925	0.165327	605	189.824
		OP50		1	1.06583	0.209007	670	160
		OP50+adoCbl		1	1.03383	0.161704	600	209.284
Fig5B		ev		5	0.9398	0.0665147	514	33.6155
		ev+adoCbl		5	1.0448	0.0753074	406	51.2835
		OP50		5	0.960833	0.101444	563.333	117.757
		OP50+adoCbl		5	1.0146	0.106185	536	133.529
Fig5C		ev		9	1.0572	0.0984617	498	102.811
		ev+adoCbl		9	1.06417	0.201703	496.667	140.238
		OP50		9	0.93625	0.147541	550	426.458
		OP50+adoCbl		9	0.92275	0.0753369	661.25	247.758
Fig5A	vha-6p::MLS::GFP	ev	2	1	1.144	0.133112	535	108.766
		ev+adoCbl		1	1.07714	0.111375	558.571	149.603
		OP50		1	1.06514	0.129474	618.571	87.2599
		OP50+adoCbl		1	1.0845	0.11457	587.5	118.708
Fig5B		ev		5	1.078	0.120733	436	181.604
		ev+adoCbl		5	0.9586	0.0898348	538	107.796
		OP50		5	1.13617	0.166529	460	209.476
		OP50+adoCbl		5	1.04267	0.294485	533.333	200.333
Fig5C		ev		9	0.8832	0.0976816	756	202.929
		ev+adoCbl		9	0.9018	0.172468	800	230.543
		OP50		9	0.93475	0.194459	490	212.132
		OP50+adoCbl		9	0.823167	0.142606	733.333	93.0949
Fig5A	vha-6p::MLS::GFP	ev	3	1	1.21667	0.166653	503.333	80.9115
		ev+adoCbl		1	1.06457	0.114452	435.714	82.2308
		OP50		1	1.07457	0.106536	614.286	87.1507
		OP50+adoCbl		1	1.01425	0.100881	662.5	98.4463
Fig5B		ev		5	1.0486	0.129411	524	130.499
		ev+adoCbl		5	0.9652	0.0995123	506	98.1326
		OP50		5	1.12467	0.14938	415	178.969
		OP50+adoCbl		5	1.06375	0.251719	562.5	168.201
Fig5C		ev		9	0.9366	0.143742	764	288.062
		ev+adoCbl		9	0.8525	0.202772	748.333	163.636
		OP50		9	0.9854	0.229334	544	240.062
		OP50+adoCbl		9	0.87	0.169701	578.333	119.736

## Sheet: FigS1
Fig	sample	rep	day	ObjectLength_Average	Standard_Deviation
FigS1C	myo-3p::MLS::mRuby	1	1	1.62617	0.284803
			5	1.24933	0.126863
			9	1.4145	0.180009
			13	1.485	0.14786
	myo-3p::MLS::mRuby	2	1	1.323	0.275636
			5	1.38767	0.101785
			9	1.65029	0.334069
	myo-3p::MLS::mRuby	3	1	1.267	0.294566
			5	1.24914	0.15968
			9	1.43371	0.303279
			13	1.59862	0.228239

## Sheet: FigS2
Fig	sample	FUDR	rep	day	JunctionPoints_Average	Standard_Deviation	ObjectLength_Average	Standard_Deviation
FigS2A	myo-3p::MLS::GFP (manually picked)	Yes		1			2.1728	0.273736
				5			1.38186	0.193572
				9			1.38233	0.199184
				13			1.57286	0.895837
FigS2B	vha-6p::MLS::GFP (manual picking)	Yes		1			0.898167	0.149168
				5			0.865	0.154979
				9			0.873	0.0530848
				13			0.835	0.196601
FigS2C	col-19p::MLS::GFP (manually picked)	Yes		1	656.667	113.608
				5	495	159.217
				9	495.714	128.434
				13	518.333	263.015
